# Supplementary material for: Fatty infiltration in cervical flexors and extensors in patients with degenerative cervical myelopathy using a multi-muscle segmentation model
Source: PLoS One. 2021 Jun 25;16(6):e0253863. doi: 10.1371/journal.pone.0253863 (PMC8232539; doi:10.1371/journal.pone.0253863)
Supplement: S1 Dataset — (XLSX) [file pone.0253863.s001.xlsx]

## Sheet: Sheet1
Subject	Cohort (1=Control, 2=CSM)	Age	Gender (F=0, M=1)	BMI	Nurick	mJOA	MFI_1_2	MFI_3_4	MFI_5_6	MFI_7_8	MFI_9_10	MFI_11_12	MFI_13_14
CSM001	1	26	1	24.3898	0	18	14.8354	11.5755	6.77683	10.4464	7.82526	8.45287	6.98532
CSM003	1	29	0	22.6717	0	18	12.9495	10.4994	6.24383	12.9569	7.60681	8.23724	6.3696
CSM008	1	52	1	25.0338	0	18	17.4552	17.4074	9.46945	11.6447	7.83083	8.72399	6.29025
CSM009	1	54	1	25.7994	0	18	22.7873	21.3718	7.416	14.957	7.69587	10.0643	7.73387
CSM013	1	55	0	23.5651	0	18	22.8579	14.5898	9.24145	17.0457	9.77489	7.86899	6.83154
CSM015	1	55	0	26.6288	0	18	21.024	17.9703	12.3246	17.677	11.1915	8.86704	8.1968
CSM023	1	66	1	25.0331	0	18	20.0316	15.6609	9.3217	15.0418	10.4054	8.82077	7.85644
CSM024	1	51	1	24.3636	0	18	15.2027	10.7525	8.74147	16.1148	7.48487	6.02082	6.69174
CSM025	1	51	1	26.3839	0	18	22.9794	17.2582	11.2163	21.6194	9.95782	10.4232	7.96581
CSM026	1	63	0	32.9229	0	18	22.7599	23.0367	17.7813	24.6527	17.4541	13.013	13.2622
CSM027	1	54	1	27.2592	0	18	16.9883	17.3515	6.39348	15.3929	11.6682	8.80361	7.88858
CSM028	1	43	0	24.8066	0	18	16.9884	13.9529	9.2301	13.9782	8.82066	6.74971	7.19191
CSM033	1	45	0	23.4908	0	18	8.48588	8.79603	4.52825	8.35389	5.52726	0.741979	1.96671
CSM037	1	26	1	20.8031	0	18	6.53948	3.48098	0.0544734	2.25875	0.830158	0.220743	0.11063
CSM038	1	62	1	25.7905	0	18	23.0206	16.2053	4.76213	13.2886	2.40037	1.94625	1.32821
CSM039	1	60	0	20.3587	0	18	13.8273	13.0233	3.93383	12.5291	2.83492	0.813671	0.6275
CSM040	1	50	1	22.6682	0	18	12.1863	7.95924	2.58022	7.4306	0.278401	0.690174	0.26947
CSM041	1	50	0	19.8711	0	18	16.8736	6.87805	6.41922	17.3053	3.01523	0.934074	1.43106
CSM042	1	52	0	20.9803	0	18	16.6392	10.8808	6.04746	12.274	6.33437	0.600947	1.6342
CSM049	1	60	0	35.5051	0	18	17.1346	12.5739	19.7439	22.8663	6.16622	6.76484	5.82948
CSM050	1	73	1	21.5204	0	18	21.7169	10.1339	3.81616	12.6921	2.89122	0.514409	0.564195
CSM053	1	61	1	26.2178	0	18	15.8794	15.3739	5.75075	13.9774	7.4262	3.46896	3.84349
CSM054	1	56	0	25.8398	0	18	11.3031	12.9696	9.72485	13.995	3.75955	0.949686	1.28093
CSM055	1	66	1	26.6058	0	18	12.2497	8.89544	3.09243	8.56827	3.58699	1.89562	1.16292
CSM057	1	56	0	30.8936	0	18	29.2261	22.8345	16.6959	18.476	7.37494	10.5493	3.81738
CSM005	2	36	0	20.9803	1	17	12.7916	12.9552	6.32194	13.9515	8.17958	8.59772	6.80612
CSM006	2	76	0	26.5684	2	13	28.3531	31.6773	14.0229	22.2818	9.03347	14.6469	10.8085
CSM007	2	63	1	26.6229	2	16	20.8319	25.4732	10.0294	18.6472	11.7405	10.4198	7.89189
CSM010	2	51	1	23.7076	2	15	21.9203	24.1293	10.6011	19.6118	9.58745	10.5901	6.85884
CSM011	2	62	0	28.3396	1	14	28.1811	22.6508	15.6796	22.7529	15.5103	11.522	9.46303
CSM012	2	71	1	23.6724	2	12	17.7729	17.9867	7.99243	15.3104	8.22585	7.12937	5.7482
CSM016	2	53	1	26.5418	2	12	19.0118	11.9561	6.93934	11.7249	6.3378	7.3738	6.01512
CSM019	2	60	1	28.7585	1	17	20.5576	20.2109	10.0518	18.4625	15.8388	8.17858	8.69308
CSM021	2	50	0	35.7358	1	16	24.2458	25.4519	16.7532	21.2292	13.4934	12.2745	11.5055
CSM022	2	63	1	21.5204	1	15	17.3822	15.1515	5.86606	11.8345	6.78969	5.50485	6.69326
CSM031	2	64	1	28.055	2	14	15.1383	20.0702	3.66839	14.1573	5.62954	2.60563	1.92993
CSM034	2	67	0	22.9169	2	15	16.7747	19.7361	4.1647	9.91848	2.64138	2.71813	1.07573
CSM043	2	36	1	32.998	2	17	17.6784	6.95672	6.90842	12.9563	3.76902	2.42486	2.08203
CSM044	2	25	1	23.2947	1	13	12.0234	3.87625	0.452171	2.16981	1.32862	0.508676	0.464858
CSM045	2	63	0	27.3945	1	16	22.5757	20.9698	17.4337	18.3	3.99834	3.41528	1.4725
CSM047	2	74	0	27.7294	4	14	32.4043	19.7879	7.29685	15.5958	16.908	5.99621	4.18245
CSM048	2	72	0	21.3488	4	14	18.1556	19.0351	11.8399	19.552	13.9994	4.35175	2.59503
CSM051	2	68	1	20.9185	2	14	17.5032	19.2799	4.40402	12.034	3.64613	1.72835	2.02081
